# Supplementary material for: A species-level multi-trophic metaweb for Switzerland
Source: Sci Data. 2025 Jul 9;12:1164. doi: 10.1038/s41597-025-05487-7 (PMC12241358; doi:10.1038/s41597-025-05487-7)
Supplement: Supplementary file 1 — Supplementary Information 1 [file 41597_2025_5487_MOESM1_ESM.xlsx]

## Sheet: Sheet1
A species-level multi-trophic metaweb for Switzerland
Supplementary Information
Merin Reji Chacko, Camille Albouy, Florian Altermatt, Joan Casanelles Abella, Martin Brändle, Victor Boussange, Fadri Campell, Willem N. Ellis, Fabian Fopp, Martin M. Gossner, Hsi-Cheng Ho, Alain Joss, Pascal Kipf, Felix Neff, Andjeljko Petrović, Vincent Prié, Željko Tomanović, Nik Zimmerli, and Loïc Pellissier
Correspondence: merin.rejichacko@gmail.com
Table S1
Name	Ecosystem	Taxa	Type	Levels	Region	Temporal range	Nodes	Links	Connectance	Mean degree	SD degree	Highest Taxonomic Resolution	Reference
trophiCH	Terrestrial, aquatic and semi-aquatic	Vertebrates, invertebrates and vascular plants	Trophic, parasitic, mutualistic	Multitrophic	Switzerland	160 years	23020	1107341	0.002089	96.1992	269.82	Spp-Spp	Reji Chacko, Merin, Camille Albouy, Florian Altermatt, Fadri Campell, Joan Casanelles Abella, Willem Ellis, Fabian Fopp, et al. 2023. ‘trophiCH - a Food Web for Switzerland’. doi:10.16904/ENVIDAT.467.
TETRA-EU	Terrestrial, aquatic and semi-aquatic	Tetrapods	Trophic	Multitrophic	Europe and Anatolia	50 years	1151	145677	0.109961	253.131	292.085	Spp-Spp	Maiorano, Luigi, Alessandro Montemaggiori, Gentile Francesco Ficetola, Louise O’Connor, and Wilfried Thuiller. 2020. ‘TETRA-EU 1.0: A Species-Level Trophic Metaweb of European Tetrapods’. Global Ecology and Biogeography 29(9): 1452–57. doi:10.1111/GEB.13138.
German Bight	Marine	Benthos, epifaunal invertebrates and fish	Trophic	Multitrophic	Germany	18 years	48	588	0.255208	21.3818	11.5734	Spp-Spp	Olivier, Pierre, Romain Frelat, Erik Bonsdorff, Susanne Kortsch, Ingrid Kröncke, Christian Möllmann, Hermann Neumann, Anne F. Sell, and Marie C. Nordström. 2019. ‘Exploring the Temporal Variability of a Food Web Using Long-Term Biomonitoring Data’. Ecography 42(12): 2107–21. doi:10.1111/ecog.04461.
Barent sea	Marine	Plankton and benthos	Trophic	Multitrophic	Barent sea		244	1589	0.02669	19.0386	18.8973	Trophospecies	Planque, Benjamin, Raul Primicerio, Kathrine Michalsen, Michaela Aschan, Grégoire Certain, Padmini Dalpadado, Harald Gjøsæater, et al. 2014. ‘Who Eats Whom in the Barents Sea: A Food Web Topology from Plankton to Whales’. Ecology 95(5): 1430–1430. doi:10.1890/13-1062.1.
Northern European host-parasites	Terrestrial	Plants, herbivores, and parasitoids	Parasitic	Multitrophic	Northern Europe	29 years	148	1173	0.053552	27.4189	34.6856	Spp-Spp	Kopelke, Jens-Peter, Tommi Nyman, Kévin Cazelles, Dominique Gravel, Steve Vissault, and Tomas Roslin. 2017. ‘Food-Web Structure of Willow-Galling Sawflies and Their Natural Enemies across Europe’. Ecology 98(6): 1730–1730. doi:10.1002/ecy.1832.
European crop-pests	Terrestrial	Crop pest insects and host plants	Trophic	Bitrophic	Europe		215	942	0.084002	17.5256	14.3174	Spp-Spp	Grünig, Marc, Dominique Mazzi, Pierluigi Calanca, Dirk Nikolaus Karger, and Loïc Pellissier. 2020. ‘Crop and Forest Pest Metawebs Shift towards Increased Linkage and Suitability Overlap under Climate Change’. Communications Biology 3(1). doi:10.1038/S42003-020-0962-9.
Eurasian rodent-flea	Terrestrial	Rodents and ectoparasites	Parasitic	Bitrophic	Eurasia		327	1945	0.078031	23.7921	24.7734	Spp-Spp	Hadfield, Jarrod D., Boris R. Krasnov, Robert Poulin, and Nakagawa Shinichi. 2013. ‘Data from: A Tale of Two Phylogenies: Comparative Analyses of Ecological Interactions’. : 408709 bytes. doi:10.5061/DRYAD.JF3TJ.
Brazilian ant-tree metaweb	Terrestrial	Ants and trees	Trophic	Bitrophic	Brazil	5 years	278	2056	0.115506	14.7914	17.7581	Spp-Spp	Vasconcelos, Heraldo, and Wesley Dáttilo. 2018. ‘Ant Plant Networks Savanna’. doi:10.6084/m9.figshare.5950306.v4.
KF-Metaweb	Freshwater	Microalgae, zooplankton, benthic macroinvertebrates and fishes	Trophic	Multitrophic	South Korea		446	23074	0.115999	103.471	72.6225	Spp-Spp	Adhurya, Sagar, Young-Seuk Park, and Da-Yeong Lee. 2023. ‘KF-Metaweb: A Trophic Metaweb of Freshwater Ecosystems of South Korea. Version 1.0’. doi:10.6084/m9.figshare.24037764.v2.
Cedar Creek arthropod metaweb	Terrestrial	Arthropods and plants	Trophic	Bitrophic	Cedar Creek, Minnesota, USA	3 years	23	129	0.243856	11.2174	5.4686	Order-Order	Barnes, A. D., C. Scherber, U. Brose, E. T. Borer, A. Ebeling, B. Gauzens, D. P. Giling, et al. 2020. ‘Biodiversity Enhances the Multitrophic Control of Arthropod Herbivory’. Science Advances 6(45): eabb6603. doi:10.1126/sciadv.abb6603.
Jena experiment arthropod metaweb	Terrestrial	Arthropods and plants	Trophic	Bitrophic	Jena plots, Germany	3 years	16	74	0.289062	9.25	4.2505	Order-Order	Barnes, A. D., C. Scherber, U. Brose, E. T. Borer, A. Ebeling, B. Gauzens, D. P. Giling, et al. 2020. ‘Biodiversity Enhances the Multitrophic Control of Arthropod Herbivory’. Science Advances 6(45): eabb6603. doi:10.1126/sciadv.abb6603.
Forest plant-herb-host metaweb	Terrestrial	Plants, herbivores and parasitoids	Trophic, parasitic	Multitrophic	New Zealand	3 years	100	320	0.032	6.4	7.6541	Spp-Spp	Peralta, G., Frost, C. M., Didham, R. K., Varsani, A., & Tylianakis, J. M. 2015. Phylogenetic diversity and co-evolutionary signals among trophic levels change across a habitat edge. Journal of Animal Ecology, 84(2), 364–372. https://doi.org/10.1111/1365-2656.12296
Marine antarctic metaweb	Marine		Trophic	Multitrophic	Southern Ocean	40 years	846	6896	0.009635	16.305	27.2825	Spp-Spp	Saravia, L. A., Marina, T. I., Kristensen, N. P., De Troch, M., & Momo, F. R. 2022. Ecological network assembly: How the regional metaweb influences local food webs. Journal of Animal Ecology, 91(3), 630–642. https://doi.org/10.1111/1365-2656.13652
Adirondacks lake metaweb	Freshwater		Trophic	Multitrophic	Adirondacks, New York, USA	3 months	211	8426	0.189259	19.2512	21.7034	Spp-Spp	Saravia, L. A., Marina, T. I., Kristensen, N. P., De Troch, M., & Momo, F. R. 2022. Ecological network assembly: How the regional metaweb influences local food webs. Journal of Animal Ecology, 91(3), 630–642. https://doi.org/10.1111/1365-2656.13652
Florida Keys defaunation metaweb	Terrestrial	Arthropods	Trophic	Multitrophic	Florida Keys, USA	2 years	155	5114	0.212862	65.9871	38.4468	Spp-Spp	Saravia, L. A., Marina, T. I., Kristensen, N. P., De Troch, M., & Momo, F. R. 2022. Ecological network assembly: How the regional metaweb influences local food webs. Journal of Animal Ecology, 91(3), 630–642. https://doi.org/10.1111/1365-2656.13652
Pollen-insect metanetworks	Terrestrial	Plants and insects	Mutualistic	Bitrophic	Cairns, Australia	3 months	47	78	0.1625	3.3191	4.545	Fam-Fam	Hall, M. A., Stavert, J. R., Saunders, M. E., Barr, S., Haberle, S. G., & Rader, R. 2022. Pollen–insect interaction meta-networks identify key relationships for conservation in mosaic agricultural landscapes. Ecological Applications, 32(4), e2537. https://doi.org/10.1002/eap.2537
Plant-frugivore meta-network	Terrestrial	Plants and frugivores	Mutualistic	Bitrophic	Global		4838	24455	0.00467	7.9309	12.6158	Spp-Spp	Fricke, Evan, and Jens-Christian Svenning. 2020. ‘Data from: Accelerating Homogenization of the Global Plant–Frugivore Meta-Network’. : 13180602 bytes. doi:10.5061/DRYAD.44J0ZPCBX.
Plant-bird	Terrestrial	Plants and birds	Mutualistic	Bitrophic	Forest landscape in Southwest China	2 years	66	134	0.15	4.0606	5.0623	Spp-Spp	Li, Hai-Dong, Linfang Tang, Chenxi Jia, Marcel Holyoak, Jochen Fründ, Xiaoqun Huang, and Zhihsu Xiao. 2020. ‘Data from: The Functional Roles of Species in Metacommunities, as Revealed by Metanetwork Analyses of Bird-Plant Frugivory Networks’. : 108266 bytes. doi:10.5061/DRYAD.6Q573N5W6.
